# Supplementary material for: Constitutive and Operational Variation of Learning in Foraging Predatory Mites
Source: PLoS One. 2016 Nov 4;11(11):e0166334. doi: 10.1371/journal.pone.0166334 (PMC5096697; doi:10.1371/journal.pone.0166334)
Supplement: S1 Table — (XLS) [file pone.0166334.s001.xls]

## Sheet: Experiment 1
Experiment 1
Replicate	Population Origin	Rearing Diet	Thrips Experience	Attack Latency	Total Eggs	Time of First Egg	Aggregated Activity
41	Koppert	Pollen	no	15	2	1	6
42	Koppert	Pollen	no	15	2	2	10
51	Koppert	Pollen	no	15	3	1	8
72	Koppert	Pollen	no	15	5	1	9
73	Koppert	Pollen	no	15	5	1	8
120	Koppert	Pollen	no	15	2	1	4
121	Koppert	Pollen	no	15	2	1	5
125	Koppert	Pollen	yes	15	2	1	11
218	Koppert	Pollen	yes	15	3	1	6
220	Koppert	Pollen	yes	15	3	2	10
186	Israel	Pollen	yes	15	2	1	7
29	Koppert	Pollen	yes	15	4	1	5
152	Koppert	Pollen	yes	15	3	1	6
184	Koppert	Pollen	yes	15	3	1	6
229	Israel	Pollen	yes	15	2	1	6
48	Koppert	Pollen	no	30	4	1	8
90	Koppert	Pollen	no	30	4	1	7
148	Koppert	Pollen	no	30	3	1	6
68	Israel	Pollen	no	30	4	1	4
118	Israel	Pollen	no	30	3	1	5
151	Israel	Pollen	no	30	2	2	7
195	Israel	Pollen	no	30	2	1	7
199	Israel	Pollen	no	30	3	1	7
153	Koppert	Pollen	yes	30	3	1	13
219	Koppert	Pollen	yes	30	2	1	5
132	Israel	Pollen	yes	30	2	1	9
221	Israel	Pollen	yes	30	3	1	4
254	Israel	Pollen	yes	30	2	1	3
74	Koppert	Pollen	yes	30	3	1	6
76	Koppert	Pollen	yes	30	4	1	5
122	Koppert	Pollen	yes	30	2	1	3
123	Koppert	Pollen	yes	30	1	1	4
124	Koppert	Pollen	yes	30	2	2	4
182	Koppert	Pollen	yes	30	3	1	6
183	Koppert	Pollen	yes	30	3	1	7
216	Koppert	Pollen	yes	30	4	1	11
128	Israel	Pollen	yes	30	2	1	12
40	Koppert	Pollen	no	45	3	1	9
197	Koppert	Pollen	no	45	3	1	10
204	Koppert	Pollen	no	45	2	2	7
59	Israel	Pollen	no	45	4	1	8
70	Israel	Pollen	no	45	3	2	0
150	Israel	Pollen	no	45	3	1	8
255	Israel	Pollen	no	45	1	1	5
50	Koppert	Pollen	yes	45	3	1	4
94	Koppert	Pollen	yes	45	3	1	4
95	Koppert	Pollen	yes	45	3	1	7
96	Koppert	Pollen	yes	45	3	1	7
129	Israel	Pollen	yes	45	2	1	7
206	Israel	Pollen	yes	45	2	1	5
49	Koppert	Pollen	yes	45	3	1	8
75	Koppert	Pollen	yes	45	5	1	3
92	Koppert	Pollen	yes	45	2	1	11
93	Koppert	Pollen	yes	45	4	1	8
138	Koppert	Pollen	yes	45	4	1	7
217	Koppert	Pollen	yes	45	4	1	14
108	Israel	Pollen	yes	45	2	1	9
141	Israel	Pollen	yes	45	3	1	13
187	Israel	Pollen	yes	45	3	1	7
189	Israel	Pollen	yes	45	3	1	5
190	Israel	Pollen	yes	45	2	2	7
256	Israel	Pollen	yes	45	2	2	3
257	Israel	Pollen	yes	45	0		4
91	Koppert	Pollen	no	60	4	1	7
119	Israel	Pollen	no	60	3	1	7
196	Israel	Pollen	no	60	3	1	6
126	Koppert	Pollen	yes	60	2	1	4
127	Koppert	Pollen	yes	60	3	1	8
112	Israel	Pollen	yes	60	2	2	7
188	Israel	Pollen	yes	60	3	1	6
253	Israel	Pollen	yes	60	1	2	7
55	Israel	Pollen	no	75	1	2	4
198	Israel	Pollen	no	75	3	1	6
185	Israel	Pollen	yes	75	2	1	4
215	Israel	Pollen	yes	75	2	1	6
207	Koppert	Pollen	yes	75	3	1	9
84	Israel	Pollen	yes	75	2	1	2
102	Israel	Pollen	yes	75	3	1	5
134	Israel	Pollen	yes	75	3	1	8
130	Israel	Pollen	yes	90	3	1	9
200	Koppert	Pollen	yes	90	3	1	8
154	Israel	Pollen	yes	90	2	1	5
238	Israel	Pollen	yes	105	2	1	7
214	Israel	Pollen	no	120	4	1	5
149	Koppert	Pollen	no	135	4	1	4
69	Israel	Pollen	no	150	3	2	1
145	Koppert	Pollen	yes	150	3	1	5
193	Koppert	Pollen	no	165	1	1	5
28	Koppert	Pollen	yes	165	4	1	9
113	Koppert	Pollen	no	180	3	1	4
115	Koppert	Pollen	yes	180	3	1	8
71	Israel	Pollen	yes	180	4	2	2
103	Israel	Pollen	yes	180	4	2	6
44	Koppert	Pollen	no	200	0		5
114	Koppert	Pollen	no	200	3	1	6
54	Israel	Pollen	no	200	4	1	4
77	Israel	Pollen	no	200	1	1	7
111	Israel	Pollen	no	200	2	1	7
137	Koppert	Pollen	yes	200	1	2	12
144	Koppert	Pollen	yes	200	2	1	2
250	Koppert	Pollen	yes	200	1	1	8
292	Koppert	Pollen	yes	200	1	1	10
56	Israel	Pollen	yes	200	0		6
104	Israel	Pollen	yes	200	3	1	6
105	Israel	Pollen	yes	200	3	1	4
107	Israel	Pollen	yes	200	4	1	10
131	Israel	Pollen	yes	200	2	2	9
116	Koppert	Pollen	yes	200	2	1	5
117	Koppert	Pollen	yes	200	2	1	6
58	Israel	Spider mites	no	15	4	1	5
89	Israel	Spider mites	no	15	4	1	12
53	Koppert	Spider mites	yes	15	3	1	6
99	Koppert	Spider mites	yes	15	3	1	3
100	Koppert	Spider mites	yes	15	3	1	5
101	Koppert	Spider mites	yes	15	3	1	4
168	Koppert	Spider mites	yes	15	3	1	7
46	Koppert	Spider mites	yes	15	3	1	7
36	Israel	Spider mites	yes	15	3	1	8
57	Israel	Spider mites	yes	15	4	1	10
45	Koppert	Spider mites	no	30	4	1	7
60	Israel	Spider mites	no	30	3	1	4
167	Koppert	Spider mites	yes	30	4	1	2
52	Koppert	Spider mites	yes	30	1	1	6
63	Koppert	Spider mites	yes	30	3	1	6
83	Koppert	Spider mites	yes	30	1	1	3
98	Koppert	Spider mites	yes	30	2	1	4
65	Israel	Spider mites	yes	30	0		8
230	Israel	Spider mites	yes	30	2	1	11
146	Israel	Spider mites	no	45	2	2	9
143	Koppert	Spider mites	yes	45	4	1	7
169	Koppert	Spider mites	yes	45	3	1	5
211	Koppert	Spider mites	yes	45	2	1	11
85	Israel	Spider mites	yes	45	2	1	3
226	Israel	Spider mites	no	60	2	1	8
277	Koppert	Spider mites	yes	60	3	1	6
271	Israel	Spider mites	yes	60	2	1	5
86	Koppert	Spider mites	no	75	1	1	11
97	Koppert	Spider mites	no	75	2	1	6
140	Israel	Spider mites	yes	75	3	1	5
170	Israel	Spider mites	yes	75	3	1	9
171	Israel	Spider mites	yes	75	3	1	7
173	Israel	Spider mites	yes	75	3	1	10
180	Israel	Spider mites	yes	75	3	1	9
249	Israel	Spider mites	yes	75	2	1	7
79	Koppert	Spider mites	yes	75	1	1	6
135	Koppert	Spider mites	yes	75	3	1	9
142	Koppert	Spider mites	yes	75	4	1	4
209	Israel	Spider mites	yes	75	2	1	3
210	Israel	Spider mites	yes	75	3	1	2
265	Israel	Spider mites	yes	75	2	1	10
174	Koppert	Spider mites	no	90	3	1	7
274	Koppert	Spider mites	no	90	2	1	5
133	Israel	Spider mites	yes	90	3	1	3
164	Israel	Spider mites	yes	90	3	1	4
165	Israel	Spider mites	yes	90	3	1	5
172	Israel	Spider mites	yes	90	3	1	6
248	Israel	Spider mites	yes	90	3	1	10
264	Israel	Spider mites	yes	90	3	1	6
270	Israel	Spider mites	yes	105	1	1	8
82	Koppert	Spider mites	yes	105	1	1	6
247	Israel	Spider mites	yes	120	3	1	5
64	Koppert	Spider mites	yes	120	3	1	3
62	Israel	Spider mites	no	135	3	1	6
276	Koppert	Spider mites	no	150	2	1	8
281	Koppert	Spider mites	no	150	2	1	9
231	Koppert	Spider mites	yes	150	2	1	6
201	Israel	Spider mites	no	165	2	1	7
266	Israel	Spider mites	no	165	2	1	7
268	Israel	Spider mites	yes	165	2	1	7
47	Koppert	Spider mites	yes	165	3	1	7
67	Israel	Spider mites	yes	165	2	1	9
202	Koppert	Spider mites	no	180	2	1	4
280	Koppert	Spider mites	no	180	2	1	9
34	Israel	Spider mites	no	180	3	1	11
262	Koppert	Spider mites	yes	180	3	1	3
208	Israel	Spider mites	yes	180	2	1	5
31	Koppert	Spider mites	yes	180	5	1	8
80	Koppert	Spider mites	yes	180	1	1	6
32	Koppert	Spider mites	no	200	3	2	9
33	Koppert	Spider mites	no	200	3	1	7
87	Koppert	Spider mites	no	200	2	1	5
88	Koppert	Spider mites	no	200	2	1	5
175	Koppert	Spider mites	no	200	3	1	2
176	Koppert	Spider mites	no	200	3	1	3
205	Koppert	Spider mites	no	200	2	2	6
275	Koppert	Spider mites	no	200	3	1	9
35	Israel	Spider mites	no	200	2	1	11
78	Israel	Spider mites	no	200	1	1	8
106	Israel	Spider mites	no	200	2	1	6
147	Israel	Spider mites	no	200	2	1	11
203	Israel	Spider mites	no	200	2	2	5
213	Israel	Spider mites	no	200	2	1	8
225	Israel	Spider mites	no	200	2	1	7
267	Israel	Spider mites	no	200	1	1	12
30	Koppert	Spider mites	yes	200	1	2	14
109	Koppert	Spider mites	yes	200	4	1	4
136	Koppert	Spider mites	yes	200	3	1	5
166	Koppert	Spider mites	yes	200	3	1	8
235	Koppert	Spider mites	yes	200	2	1	2
236	Koppert	Spider mites	yes	200	3	1	6
239	Koppert	Spider mites	yes	200	2	1	8
263	Koppert	Spider mites	yes	200	3	1	12
269	Israel	Spider mites	yes	200	1	2	8
110	Koppert	Spider mites	yes	200	3	1	5
181	Koppert	Spider mites	yes	200	3	1	7
37	Israel	Spider mites	yes	200	4	1	10
38	Israel	Spider mites	yes	200	2	2	3
39	Israel	Spider mites	yes	200	2	1	8
61	Israel	Spider mites	yes	200	3	1	13
66	Israel	Spider mites	yes	200	2	2	3
212	Israel	Spider mites	yes	200	2	1	6
252	Israel	Spider mites	yes	200	2	1	6

## Sheet: Experiment 2
Experiment 2
Replicate	Type of Experience	Attack Latency	Attack within 180 min	Activity aggregated
237	ThripsContact	165	1	5
272	ThripsContact	200	0	9
273	ThripsContact	200	0	9
299	ThripsContact	60	1	11
300	ThripsContact	45	1	6
301	ThripsContact	200	0	11
304	ThripsContact	150	1	7
305	ThripsContact	105	1	4
306	ThripsContact	105	1	6
307	ThripsFeeding	105	1	12
308	ThripsFeeding	60	1	11
309	ThripsFeeding	75	1	14
310	ThripsFeeding	120	1	7
311	ThripsFeeding	75	1	8
312	ThripsContact	30	1	5
313	ThripsContact	200	0	8
314	ThripsContact	30	1	7
315	ThripsContact	15	1	3
316	ThripsContact	45	1	11
317	ThripsContact	200	0	5
318	ThripsFeeding	105	1	7
319	ThripsFeeding	75	1	5
320	ThripsContact	165	1	5
321	ThripsContact	200	0	8
322	ThripsContact	200	0	12
323	ThripsContact	135	1	6
324	ThripsContact	60	1	9
325	ThripsContact	45	1	8
326	Naive	135	1	9
327	Naive	200	0	6
328	Naive	120	1	10
329	Naive	200	0	5
330	ThripsContact	150	1	7
331	ThripsContact	60	1	8
332	ThripsFeeding	105	1	6
333	ThripsFeeding	75	1	6
334	ThripsContact	120	1	5
335	Naive	75	1	13
336	Naive	200	0	6
337	Naive	150	1	14
338	Naive	150	1	9
339	ThripsContact	165	1	12
340	ThripsFeeding	135	1	13
341	ThripsFeeding	180	1	11
342	Naive	200	0	6
343	Naive	200	0	4
345	ThripsContact	200	0	10
346	ThripsContact	45	1	8
347	ThripsContact	200	0	6
349	ThripsFeeding	200	0	6
350	ThripsFeeding	60	1	9
351	ThripsFeeding	45	1	8
352	ThripsFeeding	135	1	4
353	ThripsFeeding	200	0	5
354	ThripsFeeding	165	1	14
355	ThripsContact	200	0	12
356	ThripsContact	150	1	12
357	ThripsContact	200	0	9
358	Naive	150	1	8
372	Naive	180	1	11
373	Naive	105	1	3
374	Naive	200	0	6
375	Naive	200	0	11
378	ThripsContact	150	1	5
379	ThripsContact	135	1	6
380	ThripsFeeding	60	1	9
381	ThripsFeeding	75	1	8
382	Naive	150	1	5
383	Naive	200	0	13
384	ThripsContact	120	1	5
385	ThripsFeeding	30	1	5
386	ThripsFeeding	15	1	10
